# Supplementary material for: A novel high-throughput molecular counting method with single base-pair resolution enables accurate single-gene NIPT
Source: Sci Rep. 2019 Oct 7;9:14382. doi: 10.1038/s41598-019-50378-8 (PMC6779891; doi:10.1038/s41598-019-50378-8)
Supplement: Supplementary file 1 — Dataset 1 [file 41598_2019_50378_MOESM1_ESM.xlsx]

## Sheet: Sheet1
hbs_qct_1	CTG TGT TCA CTA GCA ACC TCA AAC AGA CAC CAT GGT GCA TCT GAC TCC TGA GGA GAA GTN NNN NGT TAT CGC CCT GTN NNN NAA GGT GAA CGT GGA TGA AGT TGG TGG TGA GGC CCT GGG CAG GTT GGT ATC AAG GTT ACA AGA CAG GTT TAA GGA GAC CAA TAG AAA
hbs_qct_2	CTG TGT TCA CTA GCA ACC TCA AAC AGA CAC CAT GGT GCA TCT GAC TCC TGA GGA GAA GTN NNN NGT TAC TAG TCT GTN NNN NAA GGT GAA CGT GGA TGA AGT TGG TGG TGA GGC CCT GGG CAG GTT GGT ATC AAG GTT ACA AGA CAG GTT TAA GGA GAC CAA TAG AAA
hbs_qct_3	CTG TGT TCA CTA GCA ACC TCA AAC AGA CAC CAT GGT GCA TCT GAC TCC TGA GGA GAA GTN NNN NGT TAT TCT GCT GTN NNN NAA GGT GAA CGT GGA TGA AGT TGG TGG TGA GGC CCT GGG CAG GTT GGT ATC AAG GTT ACA AGA CAG GTT TAA GGA GAC CAA TAG AAA
hbs_qct_pext	TTT CTA TTG GTC TCC TTA AAC CTG TCT TGT AAC
HBBNextera500F1	5'-GACGCAGGAAGAGATCCATCTACA-3'
HBBNextera500R1	5'-AGTCAAACCATGACCCCTGTTTTT-3'
